# Supplementary material for: Mendelian randomization analysis of factors related to ovulation and reproductive function and endometrial cancer risk
Source: BMC Med. 2022 Nov 1;20:419. doi: 10.1186/s12916-022-02585-w (PMC9623961; doi:10.1186/s12916-022-02585-w)
Supplement: Supplementary file 1 — Additional file 1: Table S1. Genome-wide significant independent SNPs for Body Mass Index in women (Pulit 2018). Table S2. Genome-wide significant independent SNPs for Years Ovulating (Hg19). Table S3. Genome-wide significant independent SNPs for age at menarche downloaded from the ReproGen Consortium Website (Perry et al., 2014; Hg19). Table S4. Genome-wide significant independent SNPs for age at menopause downloaded from the ReproGen Consortium Website (Hg19; Day et al., 2015). Table S5. Genome-wide significant independent SNPs for number of live births extracted from Warrington et al., 2021 (Hg19). TableS6. Genome-wide significant independent SNPs for age at last live birth (Hg19). Table S7. Genome-wide significant independent SNPs for Endometrial Cancer used in the bidirectional MR analyses (Hg19). Table S8. Overview of SNPs and possible pleiotropic effects (Hg19). The direction of the association with other traits in PhenoScanner (i.e. positive (+) or negative(-)) is indicated. Table S9. Basic characteristics of the study participants in UK Biobank. Table S10. Results from the multivariate observational analyses of reproductive risk factors and endometrial cancer risk. Table S11. Results from the multivariate observational analyses of number of live births and other reproductive risk factors on endometrial cancer risk. Table S12. Heterogeneity and Directional Pleiotropy tests from MR analysis of female fertility and risk of endometrial cancer. Table S13. Univariate Mendelian randomization results with only the SNPs included in the primary multivariable MR. Table S14. Results from two Multivariable Mendelian Randomization analyses including the exposures A) BMI, age at menarche, age at menopause and number of live births; and B) BMI, age at menarche, years ovulating and number of live births. Table S15. Overview of all SNPs (Hg19) and their association with the different traits included in the multivariable MR analysis. Table S16. Results from the Multivariable [file 12916_2022_2585_MOESM1_ESM.xlsx]

## Sheet: Table S1
Table S1: Genome-wide significant independent SNPs for Body Mass Index in women (Pulit 2018)
SNP	Chromosome	Basepair	Effect Allele	Other allele	Effect Size	SE	F Statistic	P-value	Reason for exclusion	In MVMR
rs10000502	4	140864757	T	G	0.3668	-0.0151	0.0024	1.764e-10		Missing in endometrial cancer outcome
rs10002111	4	67815504	A	G	0.2244	0.0169	0.0028	9.261e-10
rs1003081	11	118913993	T	C	0.4349	0.0144	0.0022	6.268e-11
rs10048652	2	35449306	T	C	0.4495	0.0135	0.0023	3.471e-09
rs1007934	14	73463479	A	G	0.4089	-0.014	0.0023	1.563e-09
rs1009473	9	138777312	T	C	0.5262	-0.0127	0.0023	3.359e-08
rs10099330	8	143383694	A	G	0.538	-0.0131	0.0023	9.939e-09
rs10118701	9	103061366	A	G	0.6718	-0.0176	0.0024	2.2e-13
rs1013293	1	62570321	A	G	0.4109	-0.0154	0.0023	2.197e-11		Missing in endometrial cancer outcome
rs1016287	2	59305625	T	C	0.304	0.0215	0.0024	4.388e-19		LD with rs268067
rs10179086	2	232744209	T	C	0.792	-0.0162	0.0027	3.059e-09
rs10182181	2	25150296	A	G	0.5049	-0.0362	0.0022	5.002e-63
rs10192119	2	164581241	T	G	0.8175	-0.018	0.0029	3.977e-10
rs10196635	2	25554518	A	T	0.8865	0.0225	0.0038	4.717e-09
rs10237317	7	70045941	A	G	0.588	-0.0138	0.0022	6.824e-10
rs1035010	7	69598328	T	C	0.247	0.0154	0.0027	6.023e-09
rs1045529	8	8890098	T	C	0.4431	0.0168	0.0023	2.403e-13
rs10460960	3	42308735	A	G	0.8916	0.0245	0.0034	2.861e-13
rs10477644	5	122704020	A	T	0.2968	0.0139	0.0025	2.854e-08
rs1048932	11	115044850	A	C	0.4397	-0.0182	0.0022	2.523e-16		LD with rs11215400
rs10499276	6	154309808	T	C	0.1116	0.0188	0.0033	1.057e-08
rs10499694	7	50614173	A	G	0.4938	0.0136	0.0022	3.986e-10
rs10513801	3	185822353	T	G	0.8778	0.0352	0.0032	1.259e-27		LD with rs16860328
rs10514303	5	88045029	A	C	0.0776	0.0354	0.0044	4.55e-16		Missing in endometrial cancer outcome
rs10756714	9	15885041	A	G	0.5545	0.0208	0.0023	1.461e-19		Missing in endometrial cancer outcome
rs1075901	17	15943910	T	C	0.4523	-0.0144	0.0022	4.356e-11
rs10761785	10	65318766	T	G	0.5139	-0.0172	0.0022	4.17e-15
rs10801377	1	195028770	C	G	0.4196	0.0148	0.0023	1.854e-10
rs10818810	9	126096522	A	G	0.3927	0.0139	0.0023	9.688e-10		Missing in endometrial cancer outcome
rs10823897	10	53679340	A	T	0.4156	0.0147	0.0023	2.083e-10		Missing in endometrial cancer outcome
rs10824347	10	77645229	A	T	0.7707	0.0176	0.0027	5.465e-11
rs10828126	10	21048615	A	G	0.3715	-0.0135	0.0024	1.111e-08
rs10886017	10	118672531	A	C	0.2402	0.0166	0.0025	3.891e-11
rs10892873	11	122535333	C	G	0.3609	0.0143	0.0024	2.01e-09		Missing in endometrial cancer outcome
rs10920678	1	190239907	A	G	0.4244	0.0163	0.0022	7.46e-14
rs10930502	2	172890588	A	G	0.6938	0.0144	0.0024	1.431e-09		LD with rs930036
rs10938397	4	45182527	A	G	0.5712	-0.0315	0.0022	1.66e-45
rs10942267	5	80841914	A	G	0.6943	0.0162	0.0025	5.85e-11
rs10962549	9	16719445	T	C	0.1564	0.0207	0.0031	2.986e-11
rs10971721	9	33827694	T	C	0.1042	-0.0206	0.0037	2.741e-08
rs11001963	10	78760959	T	C	0.5454	0.0129	0.0023	3.084e-08
rs11038428	11	45404318	T	G	0.2804	-0.0149	0.0024	8.804e-10
rs11066188	12	112610714	A	G	0.3755	-0.0127	0.0022	1.339e-08
rs11073383	15	95274349	A	G	0.4798	-0.0159	0.0023	3.256e-12
rs11074446	16	20255123	T	C	0.8517	0.0206	0.0032	1.247e-10
rs11162968	1	80784642	T	C	0.6856	-0.0138	0.0025	3.848e-08
rs11165643	1	96924097	T	C	0.5793	0.0181	0.0022	1.714e-16
rs11173522	12	60953472	A	C	0.2325	0.0169	0.0028	9.007e-10		Missing in endometrial cancer outcome
rs11181001	12	41948196	A	G	0.4815	0.0133	0.0022	1.557e-09
rs11208660	1	65983626	T	C	0.0718	0.0241	0.0039	5.698e-10
rs11264483	1	156406381	C	G	0.5882	0.0154	0.0024	7.565e-11
rs11611246	12	939480	T	G	0.1991	0.0212	0.0027	1.266e-14
rs11612157	12	23698236	T	C	0.0719	0.0235	0.0043	3.702e-08		Missing in endometrial cancer outcome
rs11649864	17	56093061	A	G	0.0853	0.0246	0.0041	1.776e-09
rs11660335	18	22154235	T	C	0.8245	0.019	0.0029	1.201e-10
rs11672660	19	46180184	T	C	0.1867	-0.0321	0.0028	5.932e-31
rs11677607	2	100751150	T	C	0.246	-0.024	0.0027	2.873e-19
rs1167800	7	75176196	A	G	0.5534	0.02	0.0022	3.655e-19
rs11678302	2	59951997	T	G	0.7872	-0.0168	0.0029	7.192e-09		Missing in endometrial cancer outcome
rs11692326	2	208263279	T	C	0.2295	0.0156	0.0026	2.035e-09
rs11721261	3	194876993	T	C	0.2921	-0.015	0.0025	3.296e-09
rs11751591	6	33794215	A	G	0.1526	-0.0185	0.0032	1.16e-08
rs11757278	6	13180454	T	C	0.6948	0.0136	0.0025	4.83e-08		Missing in endometrial cancer outcome
rs11765458	7	1858467	T	C	0.7814	0.0158	0.0029	4.076e-08
rs11802147	1	108001307	A	G	0.6986	0.0151	0.0025	1.377e-09
rs11824092	11	13346294	T	C	0.3482	-0.0162	0.0024	1.717e-11		LD with rs11022756
rs11855853	15	78012618	T	C	0.259	-0.017	0.0026	8.508e-11
rs11866219	16	69549749	A	C	0.4224	0.0212	0.0024	2.335e-19		LD with rs1364063
rs11945861	4	65700865	A	G	0.2466	-0.015	0.0027	3.128e-08
rs11971098	7	26699061	A	G	0.9093	-0.0237	0.0041	6.489e-09
rs12022461	1	33232525	A	G	0.1672	-0.0166	0.003	4.429e-08
rs12042959	1	243533273	A	G	0.8646	0.0194	0.0032	2.325e-09
rs12044597	1	1708801	A	G	0.4962	-0.0138	0.0022	2.258e-10
rs12098284	10	76047464	T	C	0.1204	0.0205	0.0035	3.717e-09
rs12101625	15	26972431	C	G	0.6142	0.0138	0.0024	5.543e-09
rs12150665	17	34914787	T	C	0.5916	0.0167	0.0022	5.923e-14
rs12212337	6	141764804	A	G	0.4591	0.0131	0.0023	1.093e-08
rs12222235	11	131984330	T	C	0.3311	-0.014	0.0025	1.165e-08
rs12246717	10	63459183	T	G	0.7664	-0.0147	0.0026	1.477e-08
rs1227244	10	66590825	A	G	0.6717	-0.0135	0.0025	3.783e-08
rs12364470	11	134601012	T	G	0.855	-0.02	0.003	2.537e-11
rs12429545	13	54102206	A	G	0.1204	0.0291	0.0033	1.086e-18
rs12431244	13	58630651	T	G	0.2455	-0.0216	0.0027	1.216e-15
rs12446632	16	19935389	A	G	0.1372	-0.0375	0.0032	3.013e-32
rs12448257	16	3599655	A	G	0.2187	0.015	0.0027	3.131e-08
rs12462975	19	30272202	A	G	0.3247	0.0203	0.0025	2.629e-16
rs12468070	2	6159981	T	C	0.2619	-0.0153	0.0026	1.957e-09
rs12477088	2	67841326	T	C	0.6007	0.0131	0.0023	1.526e-08		LD with rs13016336
rs12479270	2	458363	A	G	0.6925	-0.0156	0.0025	3.26e-10
rs12484438	22	40558064	T	C	0.6504	0.0152	0.0024	3.581e-10		Missing in endometrial cancer outcome
rs1249150	10	79980507	A	G	0.7122	0.0157	0.0025	4.395e-10
rs12530737	7	71439807	T	C	0.7367	0.0155	0.0026	1.907e-09
rs12564992	1	174478100	A	G	0.8875	-0.0207	0.0035	2.367e-09
rs12593036	15	81058652	A	G	0.6899	0.0154	0.0025	6.645e-10
rs12595749	15	79432359	A	G	0.5972	0.0131	0.0023	1.307e-08
rs12597712	16	54152620	C	G	0.4306	-0.013	0.0023	1.158e-08
rs12602912	17	65870073	T	C	0.2135	0.0179	0.0027	7.158e-11
rs12622013	2	79501362	A	G	0.8933	-0.0201	0.0035	1.005e-08
rs12645001	4	96018337	A	G	0.3556	-0.0141	0.0024	4.109e-09
rs12680842	8	95582606	A	G	0.6841	0.013	0.0024	3.355e-08
rs12681792	8	62054463	A	C	0.2036	0.0183	0.0029	2.609e-10
rs12692596	2	161265910	T	C	0.3605	0.0146	0.0023	9.742e-11
rs12714199	2	86812549	T	C	0.6145	-0.0146	0.0023	5.124e-10
rs12762034	10	33969931	T	C	0.9278	-0.0255	0.0043	2.282e-09
rs1285997	14	91513029	C	G	0.2884	-0.015	0.0025	3.184e-09
rs1289736	3	107950892	T	C	0.5434	0.0139	0.0023	1.43e-09
rs12914489	15	74187937	A	G	0.0809	0.0227	0.0036	1.641e-10
rs12949279	17	78558411	T	C	0.5626	0.0179	0.0022	6.086e-16
rs1296328	4	137083193	A	C	0.4459	0.0138	0.0023	2.591e-09
rs12981256	19	1865901	A	G	0.5271	0.0182	0.0023	3.928e-15
rs13000757	2	207145906	T	G	0.5167	0.0148	0.0023	1.588e-10
rs13002158	2	144021712	A	G	0.8125	-0.0208	0.0029	1.152e-12
rs13053342	22	48871624	A	G	0.3997	0.0153	0.0024	1.324e-10
rs13062093	3	35667057	T	G	0.632	-0.0137	0.0024	8.001e-09
rs13062221	3	89778009	T	C	0.5646	0.0126	0.0022	1.251e-08
rs13068138	3	85809425	T	C	0.1915	0.0231	0.0027	3.602e-17		Missing in endometrial cancer outcome
rs13086084	3	44380488	A	C	0.7212	-0.0144	0.0026	2.075e-08
rs13107325	4	103188709	T	C	0.0826	0.0452	0.0044	9.328e-25
rs13110266	4	162129844	A	G	0.4027	-0.0142	0.0022	1.546e-10
rs13174863	5	139080745	A	G	0.8543	-0.027	0.0031	4.533e-18
rs13191362	6	163033350	A	G	0.8551	0.0208	0.0034	6.397e-10
rs13209872	6	97753223	C	G	0.3451	-0.0142	0.0024	6.067e-09
rs13240600	7	99064466	A	G	0.8351	0.0173	0.003	9.682e-09
rs13245051	7	113362799	A	G	0.4563	0.0167	0.0023	2.392e-13
rs1329733	9	92208227	A	G	0.5312	-0.0162	0.0023	1.927e-12		Missing in endometrial cancer outcome
rs13330107	16	76878862	A	G	0.3542	0.0141	0.0024	4.534e-09
rs13374459	1	39571211	T	C	0.6102	-0.0135	0.0023	8.221e-09
rs13389219	2	165528876	T	C	0.4092	0.0141	0.0022	1.76e-10
rs13417156	2	62848319	T	C	0.5771	-0.0171	0.0023	4.078e-14
rs1362910	8	30856464	A	G	0.4125	0.0134	0.0023	3.026e-09
rs1394041	3	147096847	A	C	0.1198	0.0202	0.0036	1.843e-08
rs1401955	3	118186591	T	C	0.5976	0.0129	0.0023	2.399e-08
rs1403846	4	119101723	T	C	0.8331	0.0162	0.0029	1.619e-08
rs1409818	20	21381121	T	C	0.1082	0.0252	0.0037	1.584e-11
rs1417665	6	104816944	T	C	0.8017	0.0199	0.0029	5.683e-12
rs1430387	18	58227112	T	C	0.5552	0.0127	0.0023	4.115e-08
rs1436348	3	104612668	A	G	0.4318	-0.0134	0.0023	6.31e-09
rs1452075	3	62481063	T	C	0.7318	0.0159	0.0025	1.469e-10
rs1457457	2	104340148	A	T	0.5319	0.0142	0.0023	3.786e-10
rs1465406	5	148116306	A	C	0.7648	0.0153	0.0028	3.336e-08		Missing in endometrial cancer outcome
rs1477199	16	53712135	A	G	0.8408	-0.0213	0.0032	1.722e-11
rs1477887	4	18514827	A	G	0.4411	-0.0156	0.0023	1.688e-11
rs1491333	4	172186288	T	G	0.2634	-0.0147	0.0026	9.851e-09
rs1514173	1	74995110	T	C	0.4051	0.0212	0.0022	6.997e-22		LD with rs7514705
rs1517036	18	56878362	A	G	0.1594	-0.017	0.0031	2.719e-08
rs1518159	18	40760146	T	C	0.2502	-0.0189	0.0026	6.664e-13		Missing in endometrial cancer outcome
rs1530559	2	135755629	A	G	0.5926	0.0137	0.0022	1.12e-09
rs1558902	16	53803574	A	T	0.4094	0.0702	0.0022	1.1e-215		LD with rs8050136
rs1559677	15	47738063	A	G	0.6113	-0.0122	0.0022	3.496e-08
rs1561589	10	126695673	A	G	0.3609	0.0158	0.0023	4.238e-12
rs1569979	14	29681294	A	G	0.774	0.023	0.0027	1.565e-17
rs1579557	6	40371918	T	C	0.288	0.0212	0.0025	3.089e-17
rs1580099	3	94003603	A	C	0.5787	-0.0182	0.0023	6.698e-16
rs158186	5	107440856	A	G	0.166	-0.0287	0.0031	3.229e-20
rs159032	5	94206202	T	C	0.2312	0.0149	0.0027	4.515e-08
rs1624134	10	34834482	C	G	0.3918	0.0128	0.0023	3.494e-08		Missing in endometrial cancer outcome
rs1631026	2	26953850	T	C	0.4777	0.0128	0.0023	1.883e-08
rs1658820	8	4288577	T	G	0.2369	0.0149	0.0027	2.616e-08
rs16825005	2	212304565	A	G	0.2934	0.0138	0.0024	9.659e-09
rs16851483	3	141275436	T	G	0.0728	0.0363	0.0046	2.278e-15
rs16912921	9	28413461	A	C	0.3133	0.0249	0.0023	1.563e-26
rs16926778	12	24002125	C	G	0.0771	0.026	0.0043	1.409e-09
rs16975921	18	39914870	A	T	0.6949	-0.0163	0.0025	3.87e-11
rs16989232	20	39291784	A	G	0.3851	0.0128	0.0023	1.517e-08
rs17014375	1	209543560	T	G	0.8704	-0.019	0.0034	1.455e-08
rs17096552	14	98626578	A	G	0.1302	-0.0189	0.0034	3.265e-08
rs17105272	14	77529783	T	C	0.3173	0.0136	0.0025	3.944e-08
rs17391694	1	78623626	T	C	0.1326	0.0328	0.0033	1.298e-22
rs17405819	8	76806584	T	C	0.683	0.0218	0.0024	7.812e-20
rs17424278	1	57846394	A	C	0.9027	-0.021	0.0038	3.702e-08
rs17522122	14	33302882	T	G	0.4667	0.0167	0.0022	6.455e-14
rs17538923	1	104857544	C	G	0.7644	0.0147	0.0027	4.556e-08
rs17586966	1	109955569	T	C	0.9178	-0.0264	0.0047	1.534e-08		Missing in endometrial cancer outcome
rs17619973	3	114417675	A	G	0.9361	0.0242	0.0043	1.292e-08
rs17724992	19	18454825	A	G	0.7186	0.017	0.0025	6.654e-12
rs17751061	19	19413092	T	C	0.1594	-0.0181	0.0032	1.289e-08
rs17806224	20	51065854	A	G	0.1809	-0.0289	0.003	3.521e-22
rs1801282	3	12393125	C	G	0.8974	-0.0182	0.0033	4.724e-08
rs1808579	18	21104888	T	C	0.4805	-0.0198	0.0022	9.438e-20
rs1852006	7	77829768	A	G	0.3782	-0.0136	0.0024	1.402e-08		Missing in number of live births outcome
rs1861100	2	59133513	T	C	0.7349	-0.0162	0.0026	6.221e-10
rs1861412	2	58893065	A	G	0.4233	-0.0215	0.0023	9.126e-21
rs1881459	5	88841488	A	G	0.6246	-0.0155	0.0024	9.005e-11
rs1884389	20	1410582	T	C	0.4397	-0.014	0.0023	1.201e-09
rs1884897	20	6612832	A	G	0.3749	-0.0169	0.0023	9.056e-14
rs1895407	5	63021638	T	C	0.5246	-0.0156	0.0023	6.608e-12
rs1895941	12	108332994	A	G	0.2585	-0.0175	0.0026	8.193e-12
rs1916801	3	61187046	A	T	0.6199	0.017	0.0022	1.752e-14
rs1927790	13	96922191	T	C	0.6083	-0.0135	0.0022	1.27e-09
rs1928295	9	120378483	T	C	0.5711	0.016	0.0022	2.848e-13
rs1932133	9	29750167	A	C	0.5857	0.0139	0.0022	2.671e-10
rs1949197	3	86273850	A	G	0.4013	0.0139	0.0023	3.039e-09		Missing in endometrial cancer outcome
rs1964926	21	42653121	A	G	0.3529	-0.0146	0.0024	1.45e-09
rs1967772	13	28036062	A	G	0.2706	-0.0165	0.0026	1.122e-10		Missing in endometrial cancer outcome
rs1973716	11	43946579	C	G	0.1891	0.0159	0.0029	3.966e-08
rs197374	1	112289983	T	C	0.405	0.0171	0.0023	2.822e-13
rs198665	6	143154886	A	C	0.3936	0.0134	0.0023	4.417e-09
rs2012502	16	81728081	A	C	0.3841	0.0153	0.0023	2.966e-11
rs2012927	18	63297672	A	G	0.3415	0.014	0.0023	1.219e-09
rs2045293	7	114350102	T	C	0.417	0.0189	0.0023	4.064e-16
rs2053682	5	170599327	A	C	0.6776	0.0183	0.0025	1.888e-13
rs2074613	5	139714564	T	C	0.5669	0.0151	0.0023	5.484e-11
rs2074625	19	1997729	A	C	0.3403	-0.0135	0.0024	1.868e-08
rs2075466	16	4872970	C	G	0.2744	0.0162	0.0026	4.289e-10
rs208015	17	46252346	T	C	0.0701	0.0348	0.0045	1.215e-14
rs209416	6	83534729	A	T	0.3236	0.0166	0.0024	8.705e-12
rs210139	6	33543409	A	C	0.6313	0.0142	0.0022	1.547e-10
rs2112347	5	75015242	T	G	0.6296	0.0309	0.0023	2.128e-42
rs2119137	2	175017714	A	G	0.6631	-0.0142	0.0024	3.263e-09
rs2143253	20	41987392	A	G	0.1388	-0.0184	0.0034	4.262e-08
rs2153615	6	46375326	A	G	0.4459	-0.0161	0.0023	2.422e-12
rs215669	7	32378979	A	G	0.6032	-0.013	0.0023	3.077e-08
rs2161097	5	103945178	T	C	0.4419	0.0129	0.0023	2.308e-08
rs216451	17	28879935	A	G	0.5049	-0.0128	0.0023	3.415e-08
rs2166171	1	91208451	T	C	0.6226	-0.0137	0.0024	7.209e-09
rs2166758	3	15856233	T	C	0.6738	-0.0134	0.0024	3.931e-08
rs2170382	8	74689288	T	C	0.1101	0.0199	0.0036	3.427e-08
rs2185027	6	153381622	A	C	0.6977	-0.0154	0.0024	1.106e-10
rs2190788	5	144484261	T	G	0.3085	0.0147	0.0025	3.384e-09
rs2192158	4	55505360	A	G	0.4492	0.0146	0.0023	2.055e-10
rs2212450	11	112826867	T	C	0.5712	0.0146	0.0023	3.7e-10
rs2228213	6	12124855	A	G	0.3374	-0.0148	0.0023	9.209e-11
rs225882	14	30480123	T	C	0.7527	0.0143	0.0025	6.145e-09
rs2271189	12	56494991	A	G	0.3958	-0.0146	0.0024	6.353e-10
rs2274782	9	127084074	T	C	0.3592	0.0149	0.0024	3.375e-10
rs2279574	12	89745477	A	C	0.5485	-0.0165	0.0023	1.956e-12
rs2289705	7	121983843	A	G	0.7961	-0.015	0.0026	1.469e-08
rs2299383	7	103418846	T	C	0.3952	0.0182	0.0022	2.728e-16
rs2321885	13	59451706	A	G	0.784	-0.0158	0.0028	2.164e-08		Missing in endometrial cancer outcome
rs2346882	2	47015813	A	G	0.3353	-0.0158	0.0024	6.567e-11		Missing in endometrial cancer outcome
rs2357760	6	120213880	A	G	0.6732	0.0159	0.0023	1.091e-11
rs2452141	11	29230734	A	T	0.3613	-0.014	0.0023	6.856e-10		LD with rs4929947
rs2478879	6	51152988	A	G	0.6081	0.017	0.0023	3.127e-13		Missing in endometrial cancer outcome
rs2479106	9	126525212	A	G	0.7078	-0.0147	0.0024	6.565e-10
rs247975	3	173107443	T	C	0.4659	-0.0182	0.0023	3.622e-15
rs2479958	13	111984244	A	G	0.4857	0.0135	0.0024	1.378e-08		Missing in endometrial cancer outcome
rs2500406	20	25401862	A	C	0.3271	0.0135	0.0024	1.359e-08
rs2512885	11	131467794	T	C	0.4681	-0.0131	0.0022	1.865e-09
rs2516740	16	2097110	A	C	0.7828	0.0166	0.0029	1.025e-08
rs2528531	7	93236510	A	C	0.6506	-0.0145	0.0024	1.347e-09
rs253664	3	138113353	T	C	0.1972	0.016	0.0028	7.245e-09
rs2568958	1	72765116	A	G	0.6187	0.0227	0.0022	1.321e-24		LD with rs3101336
rs2579998	6	51477322	T	C	0.8943	0.0228	0.0038	1.485e-09
rs25832	5	66175682	A	G	0.7078	0.015	0.0026	4.004e-09
rs2605603	11	93221105	A	G	0.4805	-0.0132	0.0022	1.396e-09
rs2616192	8	20668624	T	G	0.6786	0.014	0.0025	1.435e-08
rs2619976	17	71754545	T	C	0.3993	0.0146	0.0024	6.174e-10
rs2681781	3	49898273	A	G	0.4798	-0.0228	0.0022	1.596e-25		LD with rs7647973
rs2721965	8	116662038	A	C	0.669	0.0186	0.0024	2.096e-14
rs2731251	12	90621658	T	C	0.2701	0.0145	0.0026	2.912e-08
rs273504	19	18215247	A	G	0.5763	-0.0151	0.0023	1.27e-10
rs2754084	14	25888677	A	G	0.524	-0.0168	0.0023	2.291e-13
rs2768950	4	49064487	A	G	0.2756	0.0139	0.0025	1.802e-08
rs2781668	6	131897278	T	C	0.1532	0.017	0.0031	4.323e-08
rs2814992	6	34617144	A	G	0.6666	-0.0287	0.0023	1.249e-35
rs2820295	1	201800868	A	G	0.3253	0.0214	0.0024	8.025e-19		Missing in endometrial cancer outcome
rs2836754	21	40291740	T	C	0.3691	-0.0149	0.0022	3.727e-11
rs284227	1	82379446	T	C	0.7231	-0.0154	0.0025	8.598e-10
rs2862961	11	43656535	A	G	0.6991	-0.0239	0.0025	5.299e-22
rs2866816	19	30683879	T	C	0.7362	0.0168	0.0026	7.249e-11
rs2959592	8	17002725	T	C	0.8094	0.017	0.0028	6.259e-10
rs2964009	5	153211441	A	G	0.5403	0.0126	0.0022	5.768e-09
rs2968864	7	150622162	T	C	0.7563	0.0163	0.0027	9.345e-10
rs2984618	1	47690438	T	G	0.4426	0.0167	0.0022	2.206e-14
rs29939	19	34310800	A	G	0.3279	-0.0162	0.0024	3.682e-11
rs3003578	9	130994179	T	C	0.5687	-0.0159	0.0023	6.849e-12
rs3026101	17	5280440	T	C	0.7227	-0.016	0.0024	1.105e-11		LD with rs8070740
rs310618	20	62127121	T	C	0.6588	-0.0135	0.0024	2.728e-08
rs312750	17	68343539	A	G	0.4995	0.0125	0.0022	1.028e-08
rs3130048	6	31613739	T	C	0.7326	-0.0204	0.0024	7.831e-17		LD with rs1046089
rs329120	5	133861756	T	C	0.4088	-0.0146	0.0024	7.613e-10		LD with rs13179411
rs329651	11	133767622	T	G	0.8054	0.0181	0.0028	1.959e-10
rs33430	19	30939443	A	G	0.3798	-0.0141	0.0024	2.768e-09
rs33503	3	42427957	A	G	0.8106	-0.016	0.0029	3.337e-08
rs337637	4	38604470	A	G	0.3576	-0.0125	0.0023	3.037e-08
rs340025	15	60908307	T	C	0.4072	-0.014	0.0022	3.815e-10		LD with rs3743266
rs355754	3	154024165	T	C	0.6041	-0.0142	0.0023	4.264e-10
rs3741452	12	122628429	A	T	0.1985	-0.0161	0.0029	2.984e-08
rs3750362	9	96431859	A	G	0.3271	0.0175	0.0024	7.531e-13
rs3774573	3	53799960	T	C	0.7418	0.0169	0.0027	2.212e-10
rs3802885	11	119032689	A	C	0.9128	0.023	0.0042	3.43e-08
rs3803286	14	103246470	A	G	0.3412	0.0172	0.0024	8.286e-13
rs3806114	6	20482335	A	G	0.6943	-0.0141	0.0024	4.485e-09		Missing in endometrial cancer outcome
rs3810291	19	47569003	A	G	0.6497	0.0251	0.0024	1.953e-26		Missing in endometrial cancer outcome
rs3814883	16	29994922	T	C	0.4796	0.0234	0.0023	5.634e-24		LD with rs1129700
rs3826408	17	7101292	T	C	0.4179	0.0121	0.0022	4.483e-08
rs3829849	9	129390800	T	C	0.3503	0.0136	0.0023	1.925e-09
rs4076427	17	79087537	C	G	0.3969	-0.0147	0.0024	8.925e-10
rs4148155	4	89054667	A	G	0.8866	0.0203	0.0035	6.196e-09
rs4240673	8	10787612	T	C	0.4555	0.0176	0.0022	1.029e-15
rs4270551	4	30703243	A	C	0.132	0.0196	0.0034	1.172e-08
rs4276913	1	155131673	A	G	0.5874	0.0141	0.0023	9.621e-10
rs427943	21	46570896	A	C	0.4277	-0.0177	0.0023	1.369e-14
rs4307239	7	24354300	A	G	0.5357	-0.0141	0.0023	1.311e-09
rs4320543	8	34422967	A	G	0.4188	-0.0129	0.0023	2.949e-08
rs4325261	10	87634533	T	C	0.9281	-0.0268	0.0042	2.587e-10
rs4343164	13	86484403	T	C	0.2757	0.015	0.0026	3.971e-09
rs4357530	1	151103153	A	G	0.6639	-0.0139	0.0023	2.47e-09
rs4379706	1	98322379	T	C	0.792	-0.0188	0.0027	5.502e-12		LD with rs11165924
rs4459316	11	130756176	T	C	0.5508	-0.0154	0.0023	2.329e-11
rs4482463	2	205375909	A	C	0.9169	-0.0365	0.0042	5.207e-18
rs4523610	10	122069448	T	C	0.7176	-0.0154	0.0026	5.633e-09
rs4569924	5	153540025	T	C	0.4354	0.0158	0.0022	7.439e-13		LD with rs7701886
rs4586287	13	99245334	C	G	0.6743	0.0138	0.0025	2.945e-08
rs459552	5	112176756	A	T	0.7751	-0.0155	0.0026	4.547e-09		Missing in endometrial cancer outcome
rs4606726	16	20383700	A	G	0.5142	0.0188	0.0023	1.634e-16
rs4648360	1	2723345	T	C	0.447	-0.0127	0.0022	6.305e-09		Missing in endometrial cancer outcome
rs4738265	8	73443576	T	C	0.7256	-0.0197	0.0026	2.258e-14
rs4740442	9	10153245	T	C	0.285	0.0142	0.0025	2.24e-08
rs4769833	13	31005134	A	C	0.6081	0.0135	0.0024	1.899e-08		Missing in endometrial cancer outcome
rs4771218	13	28655311	A	G	0.625	-0.0147	0.0024	1.258e-09
rs4776982	15	68114974	A	G	0.7694	0.0311	0.0026	4.248e-33		LD with rs8032675
rs4790292	17	1824305	A	C	0.1474	-0.0263	0.0033	1.654e-15
rs4834272	4	113313986	T	C	0.6866	-0.0143	0.0023	8.239e-10
rs4836133	5	124332103	A	C	0.4799	0.0134	0.0024	1.854e-08
rs4841659	8	11828200	T	C	0.4662	0.0137	0.0023	2.995e-09
rs4857857	3	128313880	A	G	0.2868	-0.0138	0.0025	4.532e-08
rs4858223	3	20581149	T	C	0.3263	-0.0161	0.0025	8.26e-11
rs4864201	4	130731284	T	C	0.3461	0.0131	0.0023	6.341e-09
rs4880341	10	133992689	T	C	0.5716	-0.0143	0.0023	4.526e-10
rs4889606	16	31011183	A	G	0.6307	0.0268	0.0023	1.251e-32
rs4895231	5	119388659	C	G	0.4684	0.0143	0.0023	9.262e-10
rs4919649	10	104272336	T	C	0.8767	-0.0207	0.0035	5.353e-09
rs4929923	11	8639200	T	C	0.3365	-0.0221	0.0023	2.507e-22		LD with rs4929947
rs4936175	11	132641959	T	C	0.5588	-0.0158	0.0023	6.687e-12
rs4986044	17	21261560	T	C	0.4533	-0.0173	0.0022	2.201e-15
rs5013088	6	29820389	T	C	0.7415	-0.0145	0.0027	4.359e-08		LD with rs16896742
rs501630	11	65637273	A	G	0.4734	0.0134	0.0023	7.044e-09		Missing in endometrial cancer outcome
rs543874	1	177889480	A	G	0.7768	-0.0576	0.0027	8.7e-100
rs563132	9	37245476	A	T	0.605	0.018	0.0024	1.963e-14
rs563296	10	99772404	A	G	0.5578	0.0175	0.0024	8.846e-14
rs579119	2	44893134	T	C	0.6703	0.0144	0.0023	6.664e-10		Missing in endometrial cancer outcome
rs592483	11	69445173	T	C	0.5942	-0.0147	0.0022	4.728e-11
rs6010784	20	61540319	T	C	0.5084	0.0126	0.0022	1.076e-08		LD with rs13040088
rs6056410	20	9101986	T	C	0.1714	0.0177	0.0031	6.904e-09		Missing in endometrial cancer outcome
rs613872	18	53210302	T	G	0.8277	0.0194	0.0031	2.463e-10
rs6142096	20	32686658	A	G	0.5198	0.0134	0.0023	4.17e-09
rs6265	11	27679916	T	C	0.1829	-0.0368	0.0028	7.952e-40		LD with rs7103411
rs630602	1	54728864	C	G	0.6068	0.0148	0.0024	4.552e-10
rs6419734	3	78458928	T	C	0.1452	0.018	0.0033	4.316e-08
rs6436755	2	228999691	A	G	0.4328	0.013	0.0022	2.57e-09
rs6448587	4	28561990	A	C	0.8024	0.0168	0.003	1.604e-08		LD with rs1038903
rs645026	12	69757931	A	G	0.7435	-0.016	0.0026	4.793e-10
rs6477694	9	111932342	T	C	0.6411	-0.0126	0.0023	3.383e-08		LD with rs11792861
rs6489156	12	123100397	T	C	0.7336	0.0222	0.0026	9.972e-18
rs6490117	12	117599349	C	G	0.5331	-0.0147	0.0023	1.838e-10
rs6493498	15	51754451	T	C	0.4455	0.0163	0.0022	1.528e-13
rs6539064	12	103706754	C	G	0.7475	0.019	0.0026	2.773e-13
rs6548237	2	621461	A	C	0.1598	-0.0576	0.0029	4.43e-89		LD with rs2947411
rs6556810	5	164585949	T	C	0.5335	-0.0124	0.0023	4.975e-08
rs6567160	18	57829135	T	C	0.7509	-0.0567	0.0026	8.74e-108
rs657452	1	49589847	A	G	0.4045	0.0203	0.0022	1.143e-19
rs6579002	11	2232229	A	G	0.2012	0.0166	0.003	2.223e-08
rs6585198	10	114762237	A	G	0.4436	-0.0154	0.0022	1.216e-12
rs6606686	12	110903380	C	G	0.6981	-0.0178	0.0023	2.502e-14
rs664409	11	121964569	A	G	0.3739	0.0131	0.0024	3.746e-08
rs6661316	1	210095527	T	C	0.5896	0.0122	0.0022	3.423e-08
rs6713781	2	40291940	C	G	0.3977	-0.014	0.0023	2.041e-09
rs6720868	2	230663576	T	C	0.3063	0.0169	0.0024	4.646e-12
rs6725931	2	220205146	T	C	0.8496	0.0173	0.0032	4.894e-08
rs6739199	2	105452326	T	C	0.2695	0.0159	0.0025	3.199e-10
rs6829208	4	52728640	T	C	0.7252	-0.0149	0.0024	6.839e-10
rs6850639	4	21010996	T	C	0.1997	0.0148	0.0027	4.667e-08
rs6857	19	45392254	T	C	0.1653	-0.0264	0.0031	4.563e-17
rs6870983	5	87697533	T	C	0.2063	-0.0212	0.0026	9.605e-16
rs6879711	5	157950511	T	G	0.7313	-0.0141	0.0026	3.465e-08
rs6890310	5	27193573	A	G	0.294	-0.0154	0.0025	1.381e-09
rs6955651	7	76639871	T	C	0.1728	0.0189	0.0034	1.805e-08		Missing in endometrial cancer outcome
rs6964833	7	74101909	T	C	0.7741	-0.0155	0.0025	1.094e-09
rs7024334	9	109072075	T	G	0.226	0.0159	0.0026	1.63e-09		LD with rs10453225
rs7075347	10	76533307	T	C	0.0658	-0.0259	0.0047	4.276e-08
rs7083450	10	103984060	T	C	0.8296	0.0185	0.003	9.258e-10
rs7084454	10	21821274	A	G	0.3064	0.0225	0.0025	7.426e-20
rs709400	14	104149475	A	G	0.6212	0.0184	0.0023	4.409e-16
rs7124681	11	47529947	A	C	0.4175	0.0247	0.0022	9.267e-29
rs7133378	12	124409502	A	G	0.334	0.0158	0.0024	1.85e-11
rs7138803	12	50247468	A	G	0.3881	0.0291	0.0023	9.701e-38
rs7141420	14	79899454	T	C	0.5493	0.021	0.0022	7.842e-22
rs7147503	14	101539384	T	C	0.3469	-0.0143	0.0024	1.909e-09		Missing in endometrial cancer outcome
rs715	2	211543055	T	C	0.6964	-0.0188	0.0026	2.221e-13
rs7164727	15	73093991	T	C	0.6903	0.0154	0.0023	3.332e-11
rs716764	3	82646519	T	C	0.8306	0.02	0.003	4.894e-11
rs7186893	16	24806420	T	G	0.2634	-0.0166	0.0026	2.072e-10
rs7195386	16	24578458	T	C	0.4939	0.0135	0.0023	2.554e-09
rs7200589	16	349331	A	G	0.2618	-0.0189	0.0026	3.529e-13
rs720496	11	85158667	T	G	0.1577	-0.0172	0.0031	2.249e-08
rs7226064	17	32237258	A	G	0.561	0.0127	0.0023	3.935e-08
rs7239114	18	45921214	A	G	0.5415	0.0155	0.0022	3.897e-12
rs7247614	19	33953354	T	G	0.6912	-0.0161	0.0025	2.402e-10
rs7335249	13	109962579	T	C	0.5578	0.0135	0.0023	4.906e-09
rs738140	22	41884954	A	G	0.7113	0.0157	0.0025	2.505e-10
rs7395632	11	958789	T	C	0.357	-0.013	0.0024	3.872e-08
rs740158	7	77055836	T	C	0.5305	0.0136	0.0022	3.55e-10		Missing in endometrial cancer outcome
rs7428670	3	131579810	C	G	0.2691	0.0202	0.0026	3.09e-15
rs7445639	5	91461081	A	C	0.2606	0.0154	0.0026	3.081e-09
rs7498665	16	28883241	A	G	0.6194	-0.0264	0.0022	1.939e-32
rs750090	4	152931436	T	C	0.6237	0.0156	0.0024	7.401e-11
rs7561278	2	48954905	T	C	0.7645	0.017	0.0028	1.363e-09		Missing in number of live births outcome
rs756717	16	72996162	A	G	0.3943	-0.0134	0.0023	4.692e-09
rs757318	19	18820308	A	C	0.4808	-0.02	0.0022	2.738e-20		LD with rs10423674
rs7579277	2	28996295	A	G	0.665	-0.016	0.0024	5.839e-11
rs7582359	2	55286681	A	G	0.3305	-0.0167	0.0025	9.958e-12		Missing in endometrial cancer outcome
rs7588437	2	181575281	A	G	0.3672	-0.0176	0.0023	8.38e-15
rs7595819	2	198543156	A	C	0.1896	-0.0163	0.0029	1.686e-08
rs7599312	2	213413231	A	G	0.2746	-0.0159	0.0025	1.074e-10
rs7601870	2	15384392	A	G	0.4526	-0.0132	0.0023	1.228e-08
rs7606820	2	204135270	A	G	0.598	0.0124	0.0022	3.019e-08
rs7621025	3	136272246	T	C	0.2608	-0.02	0.0025	1.622e-15
rs7643389	3	84352515	C	G	0.128	-0.0209	0.0034	5.009e-10
rs7663212	4	147376576	A	G	0.7415	0.0146	0.0025	5.006e-09
rs768023	6	108876002	A	G	0.6025	0.0185	0.0022	1.38e-16
rs7701842	5	64074730	A	T	0.4907	0.0142	0.0023	5.945e-10
rs7713317	5	95716722	A	G	0.7199	-0.0153	0.0024	2.696e-10
rs7750243	6	18590675	A	C	0.9352	-0.0267	0.0046	6.923e-09
rs7760082	6	21919387	A	G	0.6502	-0.0134	0.0024	2.256e-08
rs7788008	7	112972483	A	G	0.4299	-0.0171	0.0023	1.088e-13
rs7805441	7	78121458	T	C	0.5471	0.0146	0.0023	2.013e-10
rs7827848	8	64790774	A	T	0.5104	0.0153	0.0023	1.877e-11
rs782971	5	43124688	A	G	0.7544	-0.0172	0.0025	4.89e-12		LD with rs1532331
rs7863180	9	104482845	T	C	0.5327	0.0125	0.0023	3.92e-08
rs7932934	11	133345127	T	G	0.7703	0.016	0.0028	1.27e-08
rs7933134	11	117059794	C	G	0.0547	0.0266	0.0047	2.045e-08
rs7961979	12	121671261	A	C	0.1328	0.0208	0.0035	2.395e-09		LD with rs551087
rs7976757	12	19207948	T	C	0.1768	-0.0192	0.003	2.937e-10
rs8024806	15	53473990	T	C	0.9366	0.0272	0.0047	9.76e-09
rs8033510	15	61445514	T	C	0.3635	0.0137	0.0024	1.125e-08
rs8038522	15	46585105	T	G	0.4126	-0.014	0.0023	1.27e-09
rs8041615	15	59473969	T	C	0.7486	-0.0171	0.0027	1.573e-10
rs8075273	17	61728881	A	C	0.2895	-0.016	0.0024	5.559e-11
rs8088123	18	58100400	A	C	0.0732	-0.0246	0.0044	2.527e-08
rs8092503	18	52479487	A	G	0.7694	-0.015	0.0026	7.698e-09
rs811054	16	72251132	T	C	0.5331	0.0162	0.0022	3.178e-13
rs811869	2	147852042	A	G	0.6044	-0.0132	0.0023	1.461e-08
rs8126575	21	46435610	T	G	0.8682	0.0184	0.0033	2.97e-08
rs8192675	3	170724883	T	C	0.7117	-0.0146	0.0024	6.277e-10
rs836525	7	6465909	T	C	0.1728	0.0176	0.0031	9.752e-09
rs867560	9	129465233	C	G	0.5694	-0.0142	0.0023	5.557e-10
rs879620	16	4015729	T	C	0.5962	0.0247	0.0023	5.449e-26
rs893006	11	64365796	A	C	0.721	0.0173	0.0024	4.046e-13
rs895330	19	4060707	C	G	0.807	0.0181	0.0029	6.645e-10
rs901630	6	98539519	T	C	0.4156	-0.0148	0.0022	4.559e-11
rs923724	12	99639930	C	G	0.6188	-0.0156	0.0024	5.744e-11
rs925018	3	62713143	C	G	0.6652	-0.0142	0.0023	9.811e-10
rs925421	4	60253877	A	G	0.2656	0.015	0.0026	1.083e-08
rs9291467	4	25428296	T	C	0.4647	0.015	0.0023	5.746e-11
rs9370082	6	51795877	C	G	0.3525	0.015	0.0024	3.945e-10
rs943005	6	50865820	T	C	0.1472	0.0398	0.0029	1.992e-43
rs9436446	1	50590638	A	G	0.2327	0.0171	0.0027	3.281e-10
rs945211	1	32191798	C	G	0.6278	0.0137	0.0024	8.65e-09
rs947088	20	17171373	T	G	0.7367	0.0164	0.0026	1.912e-10		LD with rs852069
rs947791	11	65302893	A	G	0.2135	0.0204	0.0028	5.881e-13
rs9527455	13	56465597	A	C	0.2312	-0.0151	0.0027	2.316e-08
rs9531786	13	85983968	C	G	0.371	-0.0138	0.0024	8.389e-09
rs9540493	13	66205704	A	G	0.4573	0.0143	0.0022	1.718e-10
rs9554263	13	28681228	C	G	0.7678	-0.0159	0.0027	4.902e-09
rs9571687	13	67472713	A	C	0.3417	-0.0145	0.0024	3.236e-09
rs9591874	13	58894663	T	C	0.8901	0.022	0.0037	1.839e-09
rs9595630	13	33065443	T	G	0.6552	0.0145	0.0023	2.044e-10
rs962796	13	54385284	T	C	0.1919	0.0156	0.0028	3.238e-08
rs9636391	2	50201110	A	G	0.1583	0.0212	0.0031	7.077e-12
rs9657202	8	14098762	T	C	0.6539	-0.0137	0.0024	1.213e-08
rs9684942	4	20233035	A	G	0.1717	0.0182	0.0032	2.024e-08
rs970433	9	11859691	T	G	0.6296	0.0153	0.0024	9.754e-11
rs9905800	17	46149680	A	G	0.1025	-0.0191	0.0035	3.17e-08
rs9905991	17	80052073	A	G	0.4584	0.0133	0.0023	9.796e-09
rs9906944	17	47091420	T	C	0.355	-0.019	0.0024	7.254e-15
rs995258	1	97431052	A	C	0.5599	0.0143	0.0023	4.652e-10
rs9955276	18	1839339	T	C	0.1441	0.0222	0.0032	8.021e-12
rs9989141	14	94006257	T	C	0.6162	0.0168	0.0023	3.163e-13

## Sheet: Table S2
Table S2: Genome-wide significant independent SNPs for Years Ovulating (Hg19)
SNP	CHR	BP	Effect Allele	Other allele	EAF	Effect Size	SE	F Statistic	P-value
rs6658300	1	44129209	C	T	0.701063	0.24226	0.0402188	36.2832	1.70634e-09
2:27669341_AT_A	2	27669341	A	AT	0.393364	-0.229335	0.03766	37.0834	1.13182e-09
rs13016336	2	67573514	T	C	0.10301	-0.347017	0.0602687	33.1526	8.52065e-09
rs12503643	4	185746088	T	G	0.397001	0.282784	0.0375968	56.5728	5.4158e-14
rs1565909	4	84400330	T	C	0.487923	0.266191	0.0365591	53.0146	3.31089e-13
5:176421511_TAAA_T	5	176421511	T	TAAA	0.492631	0.358648	0.0368972	94.4822	2.47312e-22
rs2844466	6	31601012	C	T	0.358727	-0.305034	0.0380691	64.2024	1.12278e-15
rs9379896	6	10886949	T	C	0.823287	-0.288488	0.0484228	35.4941	2.55811e-09
rs9692998	8	37886110	T	C	0.77745	-0.332716	0.0439608	57.2817	3.7762e-14
rs73046547	12	10919313	C	G	0.0869828	0.382962	0.065483	34.2022	4.96721e-09
rs9788714	15	89781855	A	G	0.379763	-0.216586	0.0379538	32.5649	1.15271e-08
16:11933383_TAA_T	16	11933383	T	TAA	0.652098	-0.219133	0.0386659	32.1188	1.45025e-08
rs8051231	16	89862132	C	G	0.325925	-0.244077	0.0391813	38.8057	4.68131e-10
17:44568241_CT_C	17	44568241	C	CT	0.216629	-0.256615	0.0459543	31.1826	2.34857e-08
rs142925250	17	43563606	T	A	0.184604	-0.298066	0.0490023	36.9992	1.18175e-09
rs782502267	17	41397883	C	CT	0.367877	0.210785	0.0385374	29.9168	4.51023e-08
rs11668344	19	55833664	G	A	0.363328	-0.385606	0.0379548	103.218	3.00261e-24
rs16991615	20	5948227	A	G	0.0615992	1.02479	0.076036	181.648	2.11529e-41
rs9607557	22	39040279	A	G	0.329976	-0.241569	0.0388228	38.7176	4.89756e-10
SNP: Single Nucleotide Polymorphism, CHR: Chromosome, BP: Basepair position, EAF: Effect Allele Frequency, SE: Standard Error
Effect allele set as trait increasing allele
Effect estimate obtained from linear mixed model using FastGWA

## Sheet: Table S3
Table S3: Genome-wide significant independent SNPs for age at menarche downloaded from the ReproGen Consortium Website (Perry et al., 2014; Hg19)
SNP	Chromosome	Basepair	Effect Allele	Other allele	Effect Size	SE	F Statistic	P-value	Reason for exclusion
rs10789181	1	65816567	A	G	0.029	0.00525897	30.4085	3.5e-08
rs11165924	1	98375448	A	G	0.033	0.00551627	35.788	2.2e-09
rs11578152	1	102577021	A	G	-0.027	0.004936	29.9211	4.5e-08
rs2274465	1	44121557	C	G	0.031	0.00514595	36.2904	1.7e-09
rs3101336	1	72751185	T	C	0.036	0.00498617	52.1279	5.2e-13
rs466639	1	165394882	T	C	-0.075	0.00736635	103.662	2.4e-24
rs543874	1	177889480	A	G	0.05	0.00626138	63.7676	1.4e-15
rs6427782	1	199798339	A	G	0.028	0.00512247	29.8784	4.6e-08
rs7514705	1	75006720	T	C	-0.041	0.00497893	67.8104	1.8e-16
rs951366	1	205685352	T	C	0.028	0.00496449	31.8102	1.7e-08
rs12472911	2	142228509	T	C	-0.039	0.00631782	38.1061	6.7e-10
rs1400974	2	199638690	A	G	0.047	0.00515963	82.9773	8.3e-20
rs17233066	2	199644038	T	C	-0.092	0.0140646	42.7882	6.1e-11	LD with rs1400974
rs17236969	2	156752459	T	C	0.048	0.00806039	35.4626	2.6e-09
rs17266097	2	200275209	T	C	0.043	0.00494216	75.7012	3.3e-18	LD with rs1400974
rs268067	2	59881045	A	G	0.035	0.00633516	30.5226	3.3e-08
rs2947411	2	614168	A	G	0.059	0.00653753	81.4473	1.8e-19
rs4369815	2	157126964	T	G	0.064	0.00999161	41.0288	1.5e-10
rs6747380	2	56587749	A	G	0.072	0.00656606	120.242	5.6e-28
rs6758290	2	105864826	T	C	0.038	0.00528697	51.6598	6.6e-13
rs11715566	3	117562436	T	C	0.052	0.00480012	117.355	2.4e-27
rs13067731	3	136989991	T	C	0.042	0.00687464	37.3249	1e-09
rs16860328	3	185635685	A	G	-0.041	0.00496083	68.3059	1.4e-16
rs2600959	3	132615464	A	G	0.035	0.00530269	43.5655	4.1e-11
rs2687729	3	127895226	A	G	-0.036	0.00556677	41.8215	1e-10
rs6762477	3	50093209	A	G	-0.038	0.00555379	46.8154	7.8e-12	LD with rs7647973
rs6770162	3	24711013	A	G	0.036	0.00508871	50.0484	1.5e-12
rs7642134	3	86916882	A	G	-0.041	0.00501632	66.8033	3e-16
rs7647973	3	49510931	A	G	0.047	0.00568074	68.4521	1.3e-16
rs900400	3	156798775	T	C	0.034	0.00508557	44.6971	2.3e-11
rs939317	3	184045799	A	G	-0.04	0.00573253	48.6886	3e-12
rs9849248	3	88241274	T	C	-0.039	0.00693843	31.5942	1.9e-08
rs1038903	4	28752054	T	C	0.037	0.00551743	44.9707	2e-11
rs10938397	4	45182527	A	G	0.036	0.00496171	52.6432	4e-13
rs13135934	4	95207688	C	G	0.032	0.0049593	41.6351	1.1e-10
rs3733631	4	104641103	C	G	0.049	0.00677653	52.2851	4.8e-13
rs13179411	5	133900513	T	G	0.061	0.00662645	84.7417	3.4e-20
rs1532331	5	43116830	T	G	-0.032	0.005418	34.8837	3.5e-09
rs17086188	5	95845854	A	G	0.071	0.012887	30.3538	3.6e-08
rs17171818	5	137725003	T	C	-0.044	0.00590107	55.5961	8.9e-14
rs251130	5	110859797	A	G	-0.036	0.00570571	39.8094	2.8e-10
rs6555855	5	168749737	A	G	-0.036	0.00603205	35.6185	2.4e-09
rs7701886	5	153547409	A	G	0.027	0.004936	29.9211	4.5e-08
rs9647570	5	167370263	T	G	-0.049	0.00725077	45.6693	1.4e-11
rs13196561	6	100760170	A	C	-0.042	0.00614794	46.6701	8.4e-12
rs16896742	6	29922740	A	G	-0.035	0.00556548	39.5486	3.2e-10
rs2153127	6	105348544	T	C	0.079	0.00487812	262.271	5.49e-59	LD with rs7759938
rs239198	6	101134077	T	C	0.028	0.00502398	31.0614	2.5e-08
rs2479724	6	41890982	T	C	0.034	0.00478511	50.4863	1.2e-12
rs4840086	6	100208438	A	G	0.036	0.00483098	55.5309	9.2e-14	LD with rs9321659
rs4895808	6	126781434	T	C	-0.035	0.00484038	52.2851	4.8e-13
rs6933660	6	151803754	A	C	-0.032	0.00527409	36.8133	1.3e-09
rs6938574	6	128390980	T	C	0.042	0.00703739	35.6185	2.4e-09
rs7759938	6	105378954	T	C	-0.12	0.00538929	495.791	7.83e-110
rs9321659	6	100116092	A	G	0.061	0.0074433	67.1627	2.5e-16
rs9447700	6	77168086	T	C	-0.031	0.00531889	33.9689	5.6e-09
rs9475752	6	56780741	T	C	-0.043	0.00629274	46.6936	8.3e-12
rs988913	6	54756308	T	C	-0.036	0.00508184	50.1838	1.4e-12
rs1079866	7	41470093	C	G	-0.072	0.00716504	100.978	9.3e-24
rs11767400	7	122160742	A	C	0.036	0.0054542	43.5655	4.1e-11
rs6964833	7	74101909	T	C	0.04	0.00579937	47.5728	5.3e-12
rs1469039	8	140651779	A	G	0.045	0.00646921	48.3863	3.5e-12
rs16918254	8	53769213	A	G	0.053	0.00934186	32.1873	1.4e-08
rs2688325	8	3767210	T	C	0.033	0.0055093	35.8786	2.1e-09
rs4875053	8	144872411	C	G	-0.034	0.00597953	32.3313	1.3e-08	LD with rs9321659
rs7463166	8	4833790	A	G	0.029	0.00510019	32.3313	1.3e-08
rs7821178	8	78093837	A	C	-0.044	0.00527447	69.5902	7.3e-17
rs7828501	8	4560081	A	G	-0.036	0.00485386	55.0087	1.2e-13
rs10453225	9	108920220	T	G	-0.089	0.00518803	294.29	5.78e-66
rs10739221	9	109060830	T	C	-0.079	0.00588167	180.407	3.95e-41	LD with rs10453225
rs10816359	9	108757670	T	G	0.043	0.00760997	31.9279	1.6e-08	LD with rs10453225
rs10980854	9	114050357	A	G	0.061	0.010728	32.3313	1.3e-08	LD with rs10980921
rs10980921	9	114279912	T	C	-0.089	0.00890965	99.7835	1.7e-23
rs11792861	9	111809295	A	C	0.036	0.00534941	45.289	1.7e-11
rs7037266	9	6942940	A	C	0.03	0.00512167	34.3098	4.7e-09
rs7853970	9	86715566	T	C	0.032	0.00535559	35.7014	2.3e-09	missing from clumping reference
rs913588	9	7174673	A	G	-0.032	0.00488639	42.8868	5.8e-11
rs12571664	10	121708929	T	C	0.039	0.00620625	39.4885	3.3e-10
rs1874984	10	1731871	C	G	0.036	0.00511245	49.5846	1.9e-12
rs1915146	10	126846214	A	G	-0.027	0.00490499	30.3007	3.7e-08
rs10895140	11	101436721	A	G	-0.039	0.00520443	56.1543	6.7e-14
rs11022756	11	13315439	A	C	0.05	0.00548147	83.2042	7.4e-20
rs11215400	11	115052635	A	C	-0.038	0.00582375	42.5757	6.8e-11
rs1461503	11	122845075	A	C	-0.052	0.0049014	112.556	2.7e-26
rs16918636	11	29124182	T	C	0.034	0.00614814	30.5823	3.2e-08
rs2063730	11	78048524	A	C	-0.047	0.00669996	49.2098	2.3e-12
rs4756059	11	46150619	T	C	0.068	0.00939278	52.4119	4.5e-13
rs4929947	11	8639994	C	G	-0.036	0.00514447	48.9693	2.6e-12
rs7103411	11	27700125	T	C	-0.04	0.00599915	44.457	2.6e-11
rs7104764	11	229977	A	G	-0.032	0.00581332	30.3007	3.7e-08
rs7138803	12	50247468	A	G	-0.036	0.00510124	49.8028	1.7e-12
rs7955374	12	47880149	T	C	0.044	0.00766628	32.941	9.5e-09
rs1324913	13	74635588	T	G	-0.032	0.00508445	39.6106	3.1e-10
rs6563739	13	40239785	T	G	-0.034	0.00508557	44.6971	2.3e-11
rs9560113	13	112183348	A	G	-0.047	0.00553715	72.0482	2.1e-17
rs10144321	14	100882405	A	G	0.044	0.00567548	60.1035	9e-15
rs1254337	14	60920525	A	T	-0.044	0.00535525	67.5064	2.1e-16
rs1958560	14	66036795	A	G	0.027	0.00490499	30.3007	3.7e-08
rs7141210	14	101182470	T	C	0.031	0.00532424	33.9006	5.8e-09
rs12148769	15	24152094	A	G	-0.054	0.00822532	43.1005	5.2e-11
rs12915845	15	89042467	T	C	-0.035	0.00500535	48.8953	2.7e-12
rs3743266	15	60781513	T	C	0.039	0.00532468	53.6466	2.4e-13
rs8032675	15	67959464	T	C	0.036	0.00490312	53.9089	2.1e-13
rs1129700	16	29918034	T	C	0.032	0.00535559	35.7014	2.3e-09
rs12446632	16	19935389	A	G	0.041	0.00721061	32.3313	1.3e-08
rs1364063	16	69588572	T	C	-0.046	0.00490063	88.1072	6.2e-21
rs246185	16	14395432	T	C	-0.044	0.00544955	65.1904	6.8e-16
rs8050136	16	53816275	A	C	-0.042	0.00493383	72.4652	1.7e-17
rs929843	16	70045748	A	C	0.044	0.00648947	45.9713	1.2e-11	LD with rs1364063
rs244293	17	53230722	A	G	-0.033	0.00500239	43.5184	4.2e-11
rs7215990	17	6034831	A	G	-0.036	0.0064047	31.5942	1.9e-08
rs9635759	17	49613785	A	G	0.055	0.00538428	104.345	1.7e-24
rs12607903	18	3817134	T	C	-0.036	0.00548825	43.0266	5.4e-11
rs2137289	18	44752125	A	G	0.045	0.00493935	83.0013	8.2e-20
rs10423674	19	18817903	A	C	0.035	0.0051331	46.4919	9.2e-12
rs652260	19	7900562	T	C	0.03	0.00523338	32.8608	9.9e-09
rs889122	19	9995867	T	G	-0.041	0.00555663	54.4433	1.6e-13
rs852069	20	17122593	A	G	-0.038	0.00512352	55.0087	1.2e-13
rs2836950	21	40604429	C	G	0.034	0.0051997	42.7564	6.2e-11
rs13053505	22	39245618	T	G	-0.036	0.00649651	30.7075	3e-08
rs6009583	22	49677646	T	C	-0.033	0.00603719	29.8784	4.6e-08
11 SNPs were excluded in the clumping procedure (within 1MB and R2 > 0.01). SE: standard error. LD: Linkage disequilibrium. SNPs: Single Nucleotide Polymorphisms.

## Sheet: Table S4
Table S4: Genome-wide significant independent SNPs for age at menopause downloaded from the ReproGen Consortium Website (Hg19; Day et al., 2015)
SNP	Chromosome	Basepair	Effect Allele	Other allele	Effect Size	SE	F Statistic	P-value	Reason for exclusion
rs12142240	1	46747301	T	C	-0.13	0.02	42.25	6.62e-09
rs1411478	1	180962282	A	G	-0.13	0.02	42.25	1.35e-10
rs2236918	1	242017826	C	G	-0.15	0.02	56.25	8.31e-14
rs4246511	1	39380385	C	T	-0.22	0.02	121	5.1e-21	Missing from clumping reference
rs1800932	2	48018081	A	G	-0.17	0.03	32.1111	3.18e-11
rs704795	2	27716494	A	G	-0.16	0.02	64	2.08e-15
rs930036	2	171941018	A	G	-0.19	0.02	90.25	3.07e-19
rs16858210	3	183624010	G	A	-0.14	0.02	49	3.07e-09
rs4693089	4	84373622	A	G	-0.2	0.02	100	9.16e-23
rs6856693	4	185748806	A	G	-0.16	0.02	64	9.79e-15
rs11738223	5	171934492	A	G	-0.12	0.02	36	1.96e-08
rs365132	5	176378574	G	T	-0.24	0.02	144	1.41e-33
rs427394	5	6745875	G	A	-0.13	0.02	42.25	3.81e-09
rs12196873	6	111598058	A	C	-0.16	0.03	28.4444	2.79e-08
rs6899676	6	10895260	A	G	-0.21	0.03	49	2.22e-19
rs10957156	8	61629401	A	G	-0.14	0.02	49	4.49e-09
rs2720044	8	37980587	A	C	-0.29	0.03	93.4444	7.33e-22
rs4879656	9	33012382	A	C	-0.12	0.02	36	2.04e-08
rs10905065	10	5769827	A	G	-0.11	0.02	30.25	3.93e-08
rs10734411	11	32541784	A	G	-0.12	0.02	36	2.59e-09
rs11031006	11	30226528	G	A	-0.25	0.03	69.4444	8.49e-14
rs12824058	12	130804334	G	A	-0.14	0.02	49	6.13e-11
rs1727326	12	123600086	C	G	-0.19	0.03	40.1111	1.66e-09
rs2277339	12	57146069	G	T	-0.31	0.03	106.778	1.78e-19
rs551087	12	121209193	G	A	-0.13	0.02	42.25	3.93e-08
rs4886238	13	61113739	G	A	-0.18	0.02	81	2.5e-16
rs1713460	14	20933615	G	A	-0.14	0.02	49	2.35e-10
rs1054875	15	89879126	T	A	-0.19	0.02	90.25	1.65e-19
rs9796	15	41271447	T	A	-0.13	0.02	42.25	1.31e-10
rs10852344	16	12016919	T	C	-0.16	0.02	64	1.3e-15
rs12599106	16	34498025	A	T	-0.12	0.02	36	3.13e-08
rs9039	16	9205363	C	T	-0.12	0.02	36	3.26e-08
rs1799949	17	41245466	G	A	-0.14	0.02	49	8.39e-11
rs2941505	17	37832704	A	G	-0.13	0.02	42.25	1.94e-09
rs8070740	17	5331896	A	G	-0.15	0.02	56.25	1.53e-09
rs11668344	19	55833664	G	A	-0.41	0.02	420.25	5.51e-85
rs349306	19	950694	G	A	-0.23	0.04	33.0625	1.72e-10
rs7259376	19	22507705	A	G	-0.11	0.02	30.25	4.18e-08
rs13040088	20	61549202	G	A	-0.16	0.02	64	2.45e-10
rs16991615	20	5948227	G	A	-0.88	0.04	484	1.58e-89
rs5762534	22	28633571	T	C	-0.16	0.03	28.4444	6.12e-09
rs763121	22	38879940	G	A	-0.16	0.02	64	2.27e-13
1 SNP was excluded in the clumping procedure (within 1MB and R2 > 0.01). SE: standard error.LD: Linkage disequilibrium. SNPs: Single Nucleotide Polymorphisms.

## Sheet: Table S5
Table S5: Genome-wide significant independent SNPs for number of live births extracted from Warrington et al., 2021 (Hg19)
SNP	CHR	BP	Effect Allele	Other allele	EAF	Effect Size	SE	F Statistic	P-value
rs12486239	3	85498227	G	A	0.36263	0.0291375	0.00524435	30.8689	2.76055e-08
rs9371535	6	151868741	G	A	0.300964	0.0308282	0.00549755	31.4455	2.0512e-08
rs7041058	9	3022270	G	T	0.52	0.0276462	0.00504864	29.9863	4.35114e-08
rs174557	11	61581368	A	G	0.307583	0.0323645	0.00546391	35.0859	3.15481e-09
rs8051733	16	90024206	A	G	0.343681	0.0329935	0.00530914	38.6195	5.15009e-10
rs111446248	17	44357654	C	T	0.818388	0.0361149	0.00654074	30.4873	3.3606e-08
SNP: Single Nucleotide Polymorphism, CHR: Chromosome, BP: Basepair position, EAF: Effect Allele Frequency, SE: Standard Error
Effect allele set as trait increasing allele

## Sheet: Table S6
Table S6: Genome-wide significant independent SNPs for age at last live birth (Hg19)
SNP	CHR	BP	Effect Allele	Other allele	EAF	Effect Size	SE	F Statistic	P-value
rs56270766	1	91200757	GT	G	0.36926	-0.0922453	0.0166788	30.5886	3.18949e-08
2:60151851_GA_G	2	60151851	G	GA	0.607617	-0.0922522	0.0164551	31.4306	2.06699e-08
rs359253	2	60481956	A	G	0.639303	-0.10521	0.0166122	40.1107	2.40015e-10
rs4443016	2	100876628	G	C	0.500931	0.104224	0.0162717	41.027	1.50174e-10
rs3172494	3	48731487	T	G	0.107317	0.173077	0.0258035	44.9906	1.97993e-11
rs6805881	3	116596719	T	C	0.694863	0.0982848	0.0175639	31.3134	2.19548e-08
rs9862795	3	49915506	T	A	0.529689	-0.148187	0.0160151	85.6172	2.18325e-20
4:176642195_AT_A	4	176642195	A	AT	0.555139	0.089866	0.0161399	31.002	2.57756e-08
rs34522021	9	23350420	T	C	0.454069	0.0929452	0.0160324	33.6091	6.73778e-09
rs12250380	10	106587950	G	A	0.582274	0.0930521	0.0162538	32.775	1.03477e-08
rs454775	20	14756762	A	G	0.579788	0.0902133	0.016424	30.1706	3.95648e-08
SNP: Single Nucleotide Polymorphism, CHR: Chromosome, BP: Basepair position, EAF: Effect Allele Frequency, SE: Standard Error
Effect allele set as trait increasing allele
Effect estimate obtained from linear mixed model using FastGWA

## Sheet: Table S7
Table S7: Genome-wide significant independent SNPs for Endometrial Cancer used in the bidirectional MR analyses (Hg19)
SNP	Chromosome	Basepair	Effect Allele	Other allele	Effect Size	SE	F Statistic	P-value
rs113998067	1	38073356	C	T	0.216365	0.038496	31.5895	1.9e-08
rs148261157	2	60897579	A	G	0.235035	0.0430553	29.7997	4.79e-08
rs1740828	6	21649085	A	G	-0.134709	0.0176703	58.1173	2.47e-14
rs4733613	8	129599278	G	C	-0.16799	0.0229759	53.4591	2.64e-13
rs1679014	9	22207037	C	T	-0.171821	0.0299913	32.8218	1.01e-08
rs3858458	11	32484594	T	C	0.0895694	0.016297	30.2067	3.88e-08
rs3184504	12	111884608	C	T	0.0994407	0.0158578	39.3226	3.59e-10
rs9600103	13	73811879	T	A	-0.153815	0.0180063	72.9707	1.32e-17
rs2899470	15	51503677	G	T	0.117759	0.016063	53.7446	2.28e-13
rs11263763	17	36103565	A	G	0.14127	0.0161069	76.9265	1.77e-18
SE: standard error. SNPs: Single Nucleotide Polymorphisms.

## Sheet: Table S8
Table S8: Overview of SNPs and possible pleiotropic effects (Hg19). The direction of the association with other traits in phenoscanner (i.e. positive (+) or negative (-)) is indicated.
SNP	Chromosome	Basepair	Trait Increasing allele	Phenotype	Other Associations (Phenoscanner)	Univariate MR	Primary Multivariable MR	Multivariable MR with age at last live birth
rs6658300	1	44129209	C	Years Ovulating	Age at menarche (-), schooling qualifications (+), age completed full time education (+), years of educational attainment (+)	present	present	present
2:27669341_AT_A	2	27669341	AT		None	missing in EC outcome	missing in EC outcome	missing in EC outcome
rs13016336	2	67573514	C		None	present	missing - removed due to LD with other SNPs in MVMR	missing - removed due to LD with other SNPs in MVMR
rs12503643	4	185746088	T		Age at menopause (+)	present	present	present
rs1565909	4	84400330	T		None	present	missing - removed due to LD with other SNPs in MVMR	missing - removed due to LD with other SNPs in MVMR
5:176421511_TAAA_T	5	176421511	T		None	missing in EC outcome	missing in EC outcome	missing in EC outcome
rs2844466	6	31601012	T		Weight (-), various body fat mass measures (-)	present	missing - removed due to LD with other SNPs in MVMR	missing - removed due to LD with other SNPs in MVMR
rs9379896	6	10886949	C		Age at menopause (+)	present	present	present
rs9692998	8	37886110	C		Had menopause (-), Ever used hormone replacement therapy (-)	present	missing - removed due to LD with other SNPs in MVMR	missing - removed due to LD with other SNPs in MVMR
rs73046547	12	10919313	C		None	present	missing (no proxy available)	missing (no proxy available)
rs9788714	15	89781855	G		None	present	missing - removed due to LD with other SNPs in MVMR	missing - removed due to LD with other SNPs in MVMR
16:11933383_TAA_T	16	11933383	TAA		None	missing in EC outcome	missing in EC outcome	missing in EC outcome
rs8051231	16	89862132	G		Had menopause (-)	present	present	present
17:44568241_CT_C	17	44568241	CT		None	missing in EC outcome	missing in EC outcome	missing in EC outcome
rs142925250	17	43563606	A		None	present	missing (no proxy available)	missing (no proxy available)
rs782502267	17	41397883	C		None	missing in EC outcome	missing - removed due to LD with other SNPs in MVMR	missing - removed due to LD with other SNPs in MVMR
rs11668344	19	55833664	A		Age at menopause (+), Had menopause (-), Ever used hormone replacement therapy (-)	present	missing - removed due to LD with other SNPs in MVMR	missing - removed due to LD with other SNPs in MVMR
rs16991615	20	5948227	A		Age at menopause (+), Had menopause (-), Ever used hormone replacement therapy (-), Breast cancer (-), bilateral oophorectomy (+)	present	present	present
rs9607557	22	39040279	G		None	present	missing - removed due to LD with other SNPs in MVMR	missing - removed due to LD with other SNPs in MVMR
rs12486239	3	85498227	G	Number of Live Births	None	present	present (rs10511087)	present (rs10511087)
rs9371535	6	151868741	G		Age at menarche (-)	present	missing - removed due to LD with other SNPs in MVMR	missing - removed due to LD with other SNPs in MVMR
rs7041058	9	3022270	G		None	present	present	present
rs174557	11	61581368	A		None	present	present (rs174548)	present (rs174548)
rs8051733	16	90024206	A		None	present	present	present
rs111446248	17	44357654	T		None	present	present	present
rs56270766	1	91200757	G	Age at Last Live Birth	None	present	Phenotype not in MVMR	Missing in LD reference panel
2:60151851_GA_G	2	60151851	GA		None	missing in EC outcome	Phenotype not in MVMR	Missing in LD reference panel
rs359253	2	60481956	G		None	missing - removed for palindromic with intermediate MAF	Phenotype not in MVMR	In LD with rs930295
rs4443016	2	100876628	G		Schooling qualifications (+), years of educational attainment (+), BMI (-)	present	Phenotype not in MVMR	In LD with rs7560871
rs3172494	3	48731487	T		Schooling qualifications (+), years of educational attainment (+), age completed full time education (+), BMI (-), Height (+), Age at first live birth (+), Coronary artery disease (-)	present	Phenotype not in MVMR	present
rs6805881	3	116596719	T		None	present	Phenotype not in MVMR	In LD with rs1454687
rs9862795	3	49915506	A		Schooling qualifications (+), years of educational attainment (+), age completed full time education (+), BMI (-)	missing - removed for palindromic with intermediate MAF	Phenotype not in MVMR	In LD with rs7647973
4:176642195_AT_A	4	176642195	A		None	missing in EC outcome	Phenotype not in MVMR	Missing in LD reference panel
rs34522021	9	23350420	T		Schooling qualifications (+), Years of educational attainment (+), Weight (+), Bipolar disorder (-), Basal metabolic rate (+), Age at first live birth (+)	present	Phenotype not in MVMR	In LD with rs1412235
rs12250380	10	106587950	G		None	present	Phenotype not in MVMR	present
rs454775	20	14756762	A		Schooling qualifications (+), Age at first live birth (+)	present	Phenotype not in MVMR	In LD with rs13040088
rs35679777	6	67324567	C	Estrogen	None	present	Phenotype not in MVMR	Phenotype not in MVMR
rs17601876	15	51261712	T		BMI (-)	present	Phenotype not in MVMR	Phenotype not in MVMR
rs79589801	1	211054061	T	Progesterone	None	present	Phenotype not in MVMR	Phenotype not in MVMR
rs77032081	11	13363279	T		None	present	Phenotype not in MVMR	Phenotype not in MVMR
rs142754737	11	43865714	T		None	present	Phenotype not in MVMR	Phenotype not in MVMR
rs72906582	18	45222771	A		None	present	Phenotype not in MVMR	Phenotype not in MVMR
Some SNPs were as indicated in column G and H not available in the univariable or multivariable MR, as they were either not available in outcome GWAS (and not sutable proxy SNP existed) or due to other considerations listed in the relevant columns.
BMI: Body Mass Index; EC: Endometrial Cancer; GWAS: Genome-wide Association Study; MAF: Minor Alllele Frequency; SNP: Single Nucleotide Polymorphism; MVMR: Multivariable Mendelian Randomization

## Sheet: Table S9
Table S9: Basic characteristics of the study participants in UK Biobank
Characteristic	Endometrial Cancer Cases (n = 1526 )		Controls (n = 249,532)		P-Value
BMI exposure:
BMI (kg/m2: mean, SD)	30.4719	7.19954	27.0773	5.18293	6.74258e-68
Ovulatory function exposures:
Years ovulating (mean, SD)	33.0027	7.39741	28.2778	9.29713	6.86606e-66
Age at menarche (years: mean, SD)	12.6913	1.58481	12.9719	1.61857	1.79794e-11
Age at menopause (years: mean, SD)	51.2859	4.4795	49.6907	5.14174	4.46556e-31
Reproductive function exposures:
Number of live births (mean, SD)	1.71343	1.2362	1.82354	1.2002	0.000543261
Age at last live birth (years: mean, SD)	29.1512	4.68761	30.0508	5.18186	1.26849e-10
Number of stillbirths (mean, SD)	0.0267023	0.184452	0.0316667	0.220936	0.299677
Number of miscarriages (mean, SD)	0.244993	0.649283	0.306236	0.755444	0.000285362
Number of terminations (mean, SD)	0.108884	0.355676	0.177486	0.500829	1.92188e-13
Number of live and stillbirths (mean, SD)	1.74404	1.26773	1.85614	1.23418	0.000661692
Number of pregnancies (mean, SD)	2.09366	1.57198	2.33552	1.62956	3.82022e-09
Oral contraceptive pill exposures:
Ever used the contraceptive pill (% Yes)	64.3		81.2		1.54506e-62
Number of years on the contraceptive pill (mean, SD)	7.77246	6.35772	10.2816	7.66079	5.8033e-28
Other exposures:
Year of birth (mean, SD)	1947.57	6.19703	1951.78	8.04972	2.09805e-127
Educational Attainment (%: None of the above; College or University degree; A levels/AS levels or equivalent; O levels/GCSEs or equivalent; CSEs or equivalent; NVQ or HND or HNC or equivalent; Other professional qualifications eg: nursing, teaching	23.7%, 29.3%, 9.3%, 23.5%, 3.9%, 4.4%, 5.9%		17.1%, 31.5%, 12%, 23.6%, 5.5%, 4.5%, 5.8%		4.57207e-10
Townsend Deprivation Index (mean, SD)	-1.36468	2.88442	-1.32958	3.04298	0.635949
SD: Standard Deviation, BMI: Body Mass Index

## Sheet: Table S10
Table S10: Results from the multivariate observational analyses of reproductive risk factors and endometrial cancer risk
Sample Size	Risk Factor	Estimate	SE	P-Value	OR	Lower CI	Upper CI
	BMI exposure:
128464	BMI	0.100564	0.00512333	8.80945e-86	1.10579	1.09475	1.11695
	Ovulatory function exposures:
	Age at menarche	-0.0244232	0.0216402	0.259065	0.975873	0.935347	1.01815
	Age at menopause	0.078044	0.00774736	7.22631e-24	1.08117	1.06488	1.09771
	Reproductive function exposures:
	Age at last live birth	-0.0268627	0.00722537	0.000200939	0.973495	0.959806	0.987379
	Number of live births	0.0174801	0.0383348	0.648401	1.01763	0.943974	1.09704
	Other exposure:
	Educational attainment	-0.0156434	0.00781484	0.0453108	0.984478	0.969514	0.999674
	BMI exposure:
126557	BMI	0.101678	0.00515126	1.00751e-86	1.10703	1.09591	1.11826
	Ovulatory function exposures:
	Age at menarche	-0.0228356	0.0217605	0.29399	0.977423	0.936612	1.02001
	Age at menopause	0.0766083	0.00776697	6.00199e-23	1.07962	1.06331	1.09618
	Reproductive function exposures:
	Age at last live birth	-0.0261198	0.00731029	0.000352898	0.974218	0.960359	0.988278
	Number of live births	0.0204745	0.0385205	0.595057	1.02069	0.946461	1.10073
	Number of terminations	-0.201504	0.0907088	0.0263215	0.817501	0.684345	0.976565
	Other exposure:
	Educational attainment	-0.0149044	0.00784946	0.0575928	0.985206	0.970165	1.00048
SE: standard error, OR: odds ratio, CI: 95 % confidence interval, BMI: body mass index

[truncated: 7 more sheets: Table S11, Table S12, Table S13, Table S14, Table S15, Table S16, Table S17]
